# Supplementary material for: A dual nonsubsampled contourlet network for synthesis images and infrared thermal images denoising
Source: PeerJ Comput Sci. 2024 Jan 26;10:e1817. doi: 10.7717/peerj-cs.1817 (PMC11636703; doi:10.7717/peerj-cs.1817)
Supplement: Supplemental Information 1 [file peerj-cs-10-1817-s001.zip]

Archive with 11 entries (7 files):
- ct/
- ct/ct/
- ct/ct/data_utils/
- ct/ct/data_utils/RESIDE_data.py
- ct/ct/metrics.py
- ct/ct/model/
- ct/ct/model/deconv.py
- ct/ct/model/models.py
- ct/ct/option.py
- ct/ct/test.py
- ct/ct/train.py
