# Supplementary material for: A dual nonsubsampled contourlet network for synthesis images and infrared thermal images denoising
Source: PeerJ Comput Sci. 2024 Jan 26;10:e1817. doi: 10.7717/peerj-cs.1817 (PMC11636703; doi:10.7717/peerj-cs.1817)
Supplement: Supplemental Information 1 [file peerj-cs-10-1817-s001.zip › ct/ct/data_utils/RESIDE_data.py]

import torch.utils.data as data
import torchvision.transforms as tfs
from torchvision.transforms import functional as FF
import os,sys
sys.path.append('..')
sys.path.append('../../..')
import numpy as np
import torch
import random
from PIL import Image
from torch.utils.data import DataLoader
from matplotlib import pyplot as plt
from torchvision.utils import make_grid
from metrics import *
from option import opt

BS=opt.bs
print(BS)
#crop_size='whole_img'
#if opt.crop:
crop_size=opt.crop_size

def tensorShow(tensors,titles=None):
        '''
        t:BCWH
        '''
        fig=plt.figure()
        for tensor,tit,i in zip(tensors,titles,range(len(tensors))):
            img = make_grid(tensor)
            npimg = img.numpy()
            ax = fig.add_subplot(211+i)
            ax.imshow(np.transpose(npimg, (1, 2, 0)))
            ax.set_title(tit)
        plt.show()

class RESIDE_Dataset(data.Dataset):
    def __init__(self,path,train,size=crop_size,format='.png'):
        super(RESIDE_Dataset,self).__init__()
        self.size=size
        print('crop size',size)
        self.train=train
        self.format=format
        self.haze_imgs_dir=os.listdir(os.path.join(path,'hazy'))
        self.haze_imgs=[os.path.join(path,'hazy',img) for img in self.haze_imgs_dir]
        self.clear_dir=os.path.join(path,'clear')

    def __getitem__(self, index):
        haze=Image.open(self.haze_imgs[index])
        if isinstance(self.size,int):
            while haze.size[0]<self.size or haze.size[1]<self.size :
                index=random.randint(0,20000)
                haze=Image.open(self.haze_imgs[index])
        img=self.haze_imgs[index]
        id=img.split('\\')[-1].split('_')[0]
        clear_name=id+self.format
        clear=Image.open(os.path.join(self.clear_dir,clear_name))
        clear=tfs.CenterCrop(haze.size[::-1])(clear)
        if not isinstance(self.size,str):
            i,j,h,w=tfs.RandomCrop.get_params(haze,output_size=(self.size,self.size))
            haze=FF.crop(haze,i,j,h,w)
            clear=FF.crop(clear,i,j,h,w)
        haze,clear=self.augData(haze.convert("RGB") ,clear.convert("RGB") )
        return haze,clear
    def augData(self,data,target):
        if self.train:
            rand_hor=random.randint(0,1)
            rand_rot=random.randint(0,3)
            data=tfs.RandomHorizontalFlip(rand_hor)(data)
            target=tfs.RandomHorizontalFlip(rand_hor)(target)
            if rand_rot:
                data=FF.rotate(data,90*rand_rot)
                target=FF.rotate(target,90*rand_rot)
        data=tfs.ToTensor()(data)
        data=tfs.Normalize(mean=[0.64, 0.6, 0.58],std=[0.14, 0.15, 0.152])(data)
        target=tfs.ToTensor()(target)
        return  data ,target
    def __len__(self):
        return len(self.haze_imgs)

import os
pwd=os.getcwd()
print(pwd)
path = ''  #path to your 'data' folder

#ITS_train_loader=DataLoader(dataset=RESIDE_Dataset(path+'/RESIDE/ITS',train=True,size=opt.crop_size),batch_size=BS,shuffle=True)
ITS_train_loader=DataLoader(dataset=RESIDE_Dataset(path+'/RESIDE/ITS',train=True,size=opt.crop_size),batch_size=BS,shuffle=True)
ITS_test_loader=DataLoader(dataset=RESIDE_Dataset(path+'/RESIDE/SOTS/indoor',train=False,size='whole img'),batch_size=1,shuffle=False)

OTS_train_loader=DataLoader(dataset=RESIDE_Dataset(path+'/RESIDE/OTS',train=True,size=opt.crop_size),batch_size=BS,shuffle=True)
OTS_test_loader=DataLoader(dataset=RESIDE_Dataset(path+'/RESIDE/SOTS/outdoor',train=False,size='whole img',format='.png'),batch_size=1,shuffle=False)


if __name__ == "__main__":
    pass
