# Supplementary material for: A dual nonsubsampled contourlet network for synthesis images and infrared thermal images denoising
Source: PeerJ Comput Sci. 2024 Jan 26;10:e1817. doi: 10.7717/peerj-cs.1817 (PMC11636703; doi:10.7717/peerj-cs.1817)
Supplement: Supplemental Information 1 [file peerj-cs-10-1817-s001.zip › ct/ct/metrics.py]

from math import exp
import math
import numpy as np

import torch
import torch.nn.functional as F
from torch.autograd import Variable

from math import exp
import math
import numpy as np

import torch
import torch.nn.functional as F
from torch.autograd import Variable
from  torchvision.transforms import ToPILImage

def gaussian(window_size, sigma):
    gauss = torch.Tensor([exp(-(x - window_size // 2) ** 2 / float(2 * sigma ** 2)) for x in range(window_size)])
    return gauss / gauss.sum()

def create_window(window_size, channel):
    _1D_window = gaussian(window_size, 1.5).unsqueeze(1)
    _2D_window = _1D_window.mm(_1D_window.t()).float().unsqueeze(0).unsqueeze(0)
    window = Variable(_2D_window.expand(channel, 1, window_size, window_size).contiguous())
    return window

def _ssim(img1, img2, window, window_size, channel, size_average=True):
    mu1 = F.conv2d(img1, window, padding=window_size // 2, groups=channel)
    mu2 = F.conv2d(img2, window, padding=window_size // 2, groups=channel)
    mu1_sq = mu1.pow(2)
    mu2_sq = mu2.pow(2)
    mu1_mu2 = mu1 * mu2
    sigma1_sq = F.conv2d(img1 * img1, window, padding=window_size // 2, groups=channel) - mu1_sq
    sigma2_sq = F.conv2d(img2 * img2, window, padding=window_size // 2, groups=channel) - mu2_sq
    sigma12 = F.conv2d(img1 * img2, window, padding=window_size // 2, groups=channel) - mu1_mu2
    C1 = 0.01 ** 2
    C2 = 0.03 ** 2
    ssim_map = ((2 * mu1_mu2 + C1) * (2 * sigma12 + C2)) / ((mu1_sq + mu2_sq + C1) * (sigma1_sq + sigma2_sq + C2))

    if size_average:
        return ssim_map.mean()
    else:
        return ssim_map.mean(1).mean(1).mean(1)


class SSIM(torch.nn.Module):
    def __init__(self, window_size=11, size_average=True):
        super(SSIM, self).__init__()
        self.window_size = window_size
        self.size_average = size_average
        self.channel = 1
        self.window = create_window(window_size, self.channel)

    def forward(self, img1, img2):
        (_, channel, _, _) = img1.size()

        if channel == self.channel and self.window.data.type() == img1.data.type():
            window = self.window
        else:
            window = create_window(self.window_size, channel)

            if img1.is_cuda:
                window = window.cuda(img1.get_device())
            window = window.type_as(img1)

            self.window = window
            self.channel = channel

        return _ssim(img1, img2, window, self.window_size, channel, self.size_average)

def ssim(img1, img2, window_size=11, size_average=True):
    img1=torch.clamp(img1,min=0,max=1)
    img2=torch.clamp(img2,min=0,max=1)
    (_, channel, _, _) = img1.size()
    window = create_window(window_size, channel)
    if img1.is_cuda:
        window = window.cuda(img1.get_device())
    window = window.type_as(img1)
    return _ssim(img1, img2, window, window_size, channel, size_average)


def msssim(img1, img2, window_size=11, size_average=True, val_range=None, normalize=False):
    device = img1.device
    weights = torch.FloatTensor([0.0448, 0.2856, 0.3001, 0.2363, 0.1333]).to(device)
    levels = weights.size()[0]
    mssim = []
    mcs = []
    for _ in range(levels):
        sim, cs = ssim(img1, img2, window_size=window_size, size_average=size_average, val_range=val_range)
        mssim.append(sim)
        mcs.append(cs)

        img1 = F.avg_pool2d(img1, (2, 2))
        img2 = F.avg_pool2d(img2, (2, 2))

    mssim = torch.stack(mssim)
    mcs = torch.stack(mcs)

    # Normalize (to avoid NaNs during training unstable models, not compliant with original definition)
    if normalize:
        mssim = (mssim + 1) / 2
        mcs = (mcs + 1) / 2

    pow1 = mcs ** weights
    pow2 = mssim ** weights
    # From Matlab implementation https://ece.uwaterloo.ca/~z70wang/research/iwssim/
    output = torch.prod(pow1[:-1] * pow2[-1])
    return output


class MSSSIM(torch.nn.Module):
    def __init__(self, window_size=11, size_average=True, channel=3):
        super(MSSSIM, self).__init__()
        self.window_size = window_size
        self.size_average = size_average
        self.channel = channel

    def forward(self, img1, img2):
        # TODO: store window between calls if possible
        return msssim(img1, img2, window_size=self.window_size, size_average=self.size_average)


def psnr(pred, gt):
    pred=pred.clamp(0,1).cpu().numpy()
    gt=gt.clamp(0,1).cpu().numpy()
    imdff = pred - gt
    rmse = math.sqrt(np.mean(imdff ** 2))
    if rmse == 0:
        return 100
    return 20 * math.log10( 1.0 / rmse)

if __name__ == "__main__":
    pass
