# Supplementary material for: A dual nonsubsampled contourlet network for synthesis images and infrared thermal images denoising
Source: PeerJ Comput Sci. 2024 Jan 26;10:e1817. doi: 10.7717/peerj-cs.1817 (PMC11636703; doi:10.7717/peerj-cs.1817)
Supplement: Supplemental Information 1 [file peerj-cs-10-1817-s001.zip › ct/ct/test.py]

import os,argparse
import numpy as np
from PIL import Image
from model.models import *
import torch
import torch.nn as nn
import torchvision.transforms as tfs
import torchvision.utils as vutils
import matplotlib.pyplot as plt
from torchvision.utils import make_grid
from metrics import psnr, ssim

abs=os.getcwd()+'/'
def tensorShow(tensors,titles=['haze']):
        fig=plt.figure()
        for tensor,tit,i in zip(tensors,titles,range(len(tensors))):
            img = make_grid(tensor)
            npimg = img.numpy()
            ax = fig.add_subplot(221+i)
            ax.imshow(np.transpose(npimg, (1, 2, 0)))
            ax.set_title(tit)
        plt.show()

parser=argparse.ArgumentParser()
#parser.add_argument('--task',type=str,default='its',help='its or ots')
parser.add_argument('--task',type=str,default='',help='its or ots')
parser.add_argument('--test_imgs',type=str,default='',help='Test imgs folder')
opt=parser.parse_args()
dataset=opt.task
gps=0
blocks=2
img_dir=abs+opt.test_imgs+'/'
output_dir=abs+f'pred_IPD_{dataset}/'
print("pred_dir:",output_dir)
if not os.path.exists(output_dir):
    os.mkdir(output_dir)
model_dir=abs+f'trained_models/{dataset}_train_IPD_0_2.pk'
device='cuda' if torch.cuda.is_available() else 'cpu'
ckp=torch.load(model_dir, map_location=device)
net=IPDNet(3)
net=nn.DataParallel(net)
net.load_state_dict(ckp['model'])
net.eval()
for im in os.listdir(img_dir):
    print(f'\r {im}',end='',flush=True)
    haze = Image.open(img_dir+im)
    haze1= tfs.Compose([
        tfs.ToTensor(),
        tfs.Normalize(mean=[0.64, 0.6, 0.58],std=[0.14,0.15, 0.152])
        #tfs.Normalize(mean=[0.4050, 0.4050, 0.3887], std=[0.2324, 0.2321, 0.2425])
    ])(haze)[None,::]
    haze_no=tfs.ToTensor()(haze)[None,::]
    with torch.no_grad():
        x1,x2,pred = net(haze1)
    ts=torch.squeeze(pred.clamp(0,1).cpu())
    tensorShow([haze_no,pred.clamp(0,1).cpu()],['haze','pred'])
    vutils.save_image(ts,output_dir+im.split('.')[0]+'_IPD.png')
